# Supplementary material for: Impact of Bundle Branch Block on Permanent Pacemaker Implantation after Transcatheter Aortic Valve Implantation: A Meta-Analysis
Source: J Clin Med. 2021 Jun 19;10(12):2719. doi: 10.3390/jcm10122719 (PMC8235153; doi:10.3390/jcm10122719)
Supplement: Supplementary file 1 [file jcm-10-02719-s001.zip]

Archive with 1 entries (1 files):
- jcm-1227940-SI.pdf
